# Supplementary material for: Characterization of Copper/Zinc Superoxide Dismutase Activity on Phascolosoma esculenta (Sipuncula: Phascolosomatidea) and Its Protection from Oxidative Stress Induced by Cadmium
Source: Int J Mol Sci. 2022 Oct 12;23(20):12136. doi: 10.3390/ijms232012136 (PMC9602484; doi:10.3390/ijms232012136)
Supplement: Supplementary file 1 [file ijms-23-12136-s001.zip]

Archive with 1 entries (1 files):
- ijms-1960890-supplementary.pdf
